# Supplementary material for: Consensus label propagation with graph convolutional networks for single-cell RNA sequencing cell type annotation
Source: Bioinformatics. 2023 Jun 2;39(6):btad360. doi: 10.1093/bioinformatics/btad360 (PMC10272704; doi:10.1093/bioinformatics/btad360)
Supplement: btad360_Supplementary_Data [file btad360_supplementary_data.zip]

Archive with 6 entries (6 files):
- knn_figure.tiff
- param_figure.tiff
- sims_param_plot.eps
- appendix.pdf
- cluster_similarity.tiff
- cm_figure.tiff
